# Supplementary material for: Causality of occupational exposure on rheumatoid arthritis and ankylosing spondylitis: a two-sample mendelian randomization study
Source: Front Immunol. 2023 Oct 2;14:1223810. doi: 10.3389/fimmu.2023.1223810 (PMC10577282; doi:10.3389/fimmu.2023.1223810)
Supplement: Supplementary file 2 [file Table_1.xlsx]

## Sheet: Information of SNPs. Part 1
Supplementary Table 1. Information of identified SNPs in exposure (Jobs involving mainly walking or standing) and outcomes (Rheumatoid Arthritis，Ankylosing Spondylitis).
SNP					Exposure (Jobs involving mainly walking or standing)				Outcome ( Rheumatoid Arthritis)				Outcome ( Ankylosing Spondylitis)
RS ID	Chromosome	Position	EA	OA	Beta	Se	P-value	EAF	Beta	Se	P-value	EAF	Beta	Se	P-value	EAF	F-statistic
rs10922907	1	91193049	T	A	-0.0190847	0.00306052	4.49997e-10	0.548808	0.0105	0.0117	0.3693	0.549	-0.000150086	0.00013125	0.252826	0.549966	38.8848
rs11264886	1	153997346	A	G	0.0192833	0.00337881	1.09999e-08	0.283409	0.027	0.0129	0.0369003	0.2838	6.87478e-05	0.000144862	0.63509	0.283376	32.5713
rs13019832	2	60710571	A	G	-0.0186768	0.00309054	1.5e-09	0.415716	0.0204	0.0118	0.0854299	0.417	-0.000195951	0.000132452	0.139029	0.418424	36.5205
rs1487445	6	98565211	T	C	-0.0307075	0.00304638	6.79986e-24	0.482083	0.013	0.0117	0.2638	0.4822	-6.05933e-05	0.000130687	0.642898	0.483723	101.606
rs3785354	16	28550667	T	C	0.0181269	0.00313603	7.49998e-09	0.367568	0.0085	0.012	0.4779	0.3695	0.000369782	0.000134447	0.00595278	0.371945	33.4108
rs4731992	7	133702097	G	A	-0.0223081	0.00367992	1.29999e-09	0.781756	-0.0141	0.0141	0.317	0.7819	4.53818e-05	0.000157755	0.773597	0.782072	36.7492
rs603625	11	95554283	A	G	-0.0184109	0.0030759	2.19999e-09	0.419262	0.0201	0.0118	0.0878901	0.4175	-6.80403e-05	0.000132146	0.606633	0.415596	35.8266
rs613872	18	53210302	T	G	0.0236017	0.00400687	3.89996e-09	0.825015	0.0245	0.0154	0.1126	0.8267	9.14158e-05	0.00017189	0.594847	0.825545	34.6957
rs6603030	15	83230103	G	A	-0.021004	0.00376245	2.39999e-08	0.794014	0.0093	0.0144	0.5199	0.7927	-0.000111548	0.000160865	0.488042	0.79237	31.1647
rs6882046	5	87968864	G	A	-0.0250597	0.00346684	4.90004e-13	0.267534	0.0278	0.0133	0.0360604	0.2659	0.000125176	0.000149233	0.401583	0.264184	52.2497
rs7661349	4	106066982	C	T	-0.0201647	0.00315315	1.6e-10	0.634347	-0.021	0.0121	0.0811297	0.6301	-7.99095e-05	0.000134785	0.553272	0.628736	40.8973
rs78928669	7	71782460	G	A	-0.0482164	0.00834952	7.69999e-09	0.034216	-0.0368	0.0323	0.2542	0.0337	7.23582e-05	0.000357979	0.839816	0.0342305	33.3478
rs79248502	5	111012600	G	C	-0.0381723	0.00644181	3.09999e-09	0.059685	-0.022	0.0248	0.3749	0.0598	0.000472579	0.000277745	0.0888526	0.0590453	35.114
rs8054111	16	71990651	G	A	-0.0212551	0.00342309	5.30005e-10	0.729851	0.0027	0.0131	0.8355	0.7285	-5.23483e-05	0.000146427	0.720714	0.727272	38.5558
rs9341742	6	79440229	T	C	0.0174409	0.00310735	2e-08	0.399074	-0.0219	0.0119	0.0662003	0.3994	-0.000224458	0.000133283	0.092168	0.399267	31.5034
rs9836291	3	49697459	A	G	-0.0272359	0.00333699	3.29989e-16	0.294288	-0.0106	0.0128	0.4072	0.2914	-4.66093e-05	0.000143358	0.745087	0.291269	66.6152

## Sheet: Information of SNPs. Part 2
Supplementary Table 2. Information of identified SNPs in exposure (Jobs involving heavy manual or physical work) and outcomes (Rheumatoid Arthritis，Ankylosing Spondylitis).
SNP					Exposure (Jobs involving heavy manual or physical work)				Outcome ( Rheumatoid Arthritis)				Outcome ( Ankylosing Spondylitis)
RS ID	Chromosome	Position	EA	OA	Beta	Se	P-value	EAF	Beta	Se	P-value	EAF	Beta	Se	P-value	EAF	F-statistic
rs1081158	5	88004616	T	C	0.0169887	0.00242996	2.70023e-12	0.581826	-0.0018	0.0226	0.9375	0.5883	-0.000176403	0.00013265	0.183573	0.584385	48.879
rs10820625	9	99203606	C	T	-0.0160068	0.00288515	2.90001e-08	0.220898	0.0047	0.0284	0.8689	0.1908	0.000362736	0.000157211	0.0210378	0.220362	30.7803
rs11130889	3	62562748	G	C	-0.0249218	0.00455725	4.49997e-08	0.075137	-0.0154	0.0436	0.724001	0.07073	-1.42435e-05	0.000247562	0.954119	0.0756512	29.9056
rs11663824	18	50745236	A	C	0.0136375	0.00244806	2.5e-08	0.396798	-0.013	0.0227	0.5653	0.404	7.09498e-05	0.000133202	0.594277	0.400867	31.0331
rs11678979	2	100802891	C	T	-0.0149934	0.00270637	2.99999e-08	0.271768	-0.0018	0.0282	0.9478	0.1962	0.000101801	0.00014779	0.490936	0.269217	30.6921
rs11726786	4	106120756	G	T	0.0165951	0.00248344	2.39994e-11	0.366352	-0.0452	0.0238	0.0576594	0.3241	9.17074e-05	0.000135001	0.496943	0.371046	44.6532
rs11756123	6	152218079	T	A	-0.0137486	0.00248658	3.2e-08	0.634651	0.005	0.0232	0.8309	0.6382	-0.000108903	0.000135342	0.421021	0.633384	30.5712
rs12089815	1	91189933	A	G	-0.0151469	0.00240736	3.09999e-10	0.548546	-0.0063	0.023	0.7858	0.3819	-0.000162822	0.000131253	0.214781	0.549637	39.5882
rs13250996	8	13957985	C	G	-0.0133122	0.00239307	2.69998e-08	0.50399	-0.0331	0.0225	0.1406	0.5616	-1.9274e-05	0.000130467	0.882555	0.506978	30.9449
rs1370059	13	58523077	G	A	0.0180816	0.00283492	1.79999e-10	0.232046	0.0198	0.0271	0.4665	0.2193	-4.03008e-05	0.000153988	0.793542	0.234344	40.681
rs2091329	1	110042079	G	A	-0.0158895	0.00265008	2e-09	0.288157	0.0058	0.0239	0.8097	0.3152	0.000130678	0.000144279	0.365081	0.288592	35.9503
rs2318540	4	67831581	G	T	-0.0142827	0.00242247	3.69999e-09	0.572308	-0.0288	0.0223	0.1965	0.5275	-0.000105092	0.0001321	0.426296	0.574179	34.7619
rs2819348	1	201884952	C	T	0.0145582	0.00249731	5.60003e-09	0.352247	0.0359	0.0243	0.139	0.3006	1.42816e-05	0.00013608	0.916416	0.354728	33.9837
rs34700731	2	203360745	A	G	0.0197694	0.00349445	1.5e-08	0.134891	0.0188	0.0291	0.5184	0.1769	5.57973e-05	0.000190251	0.769306	0.135564	32.0058
rs35999162	3	49597230	G	C	-0.0248598	0.0025873	7.39946e-22	0.31042	-0.0153	0.0225	0.497	0.4368	-1.37401e-05	0.000141256	0.922511	0.307219	92.3213
rs3785354	16	28550667	T	C	0.0135824	0.0024672	3.69999e-08	0.367566	0.0458	0.0224	0.0413105	0.4232	0.000369782	0.000134447	0.00595278	0.371945	30.3071
rs4580876	6	98322872	A	G	-0.0220715	0.0023945	2.99985e-20	0.476133	-0.0069	0.023	0.766	0.3741	3.99719e-05	0.000130642	0.759632	0.475801	84.9638
rs4731992	7	133702097	G	A	-0.0170407	0.002895	4e-09	0.781718	-0.0608	0.0297	0.0403097	0.8308	4.53818e-05	0.000157755	0.773597	0.782072	34.648
rs56194430	5	67824690	T	C	0.0188539	0.00321485	4.49997e-09	0.169355	-0.0131	0.0337	0.697199	0.1253	-4.79676e-06	0.000175268	0.978166	0.169625	34.3939
rs62511803	8	115992376	A	G	-0.0211702	0.00343968	7.49998e-10	0.140624	0.0014	0.03	0.9639	0.1641	-9.22233e-05	0.000187619	0.62304	0.140654	37.8803
rs6544763	2	44813233	C	T	0.0139692	0.00252586	3.2e-08	0.660134	0.0109	0.0228	0.6332	0.6138	0.000124895	0.000137852	0.364933	0.660686	30.5861
rs7108077	11	95838005	G	A	-0.0134395	0.00246345	4.90004e-08	0.379639	-0.0024	0.0246	0.9221	0.2898	9.24906e-05	0.000134338	0.491144	0.378054	29.7631
rs7467480	9	23354940	A	T	-0.0155085	0.0024292	1.7e-10	0.415774	0.0129	0.0225	0.5673	0.424	6.04637e-05	0.000132201	0.647409	0.415944	40.758
rs77823953	8	143524185	T	C	-0.0371641	0.00675883	3.79997e-08	0.032671	-0.0328	0.0765	0.667899	0.02214	-0.000601442	0.000366421	0.100716	0.0329701	30.2346
rs8054111	16	71990651	G	A	-0.015349	0.0026932	1.2e-08	0.729849	0.0076	0.0268	0.776201	0.7789	-5.23483e-05	0.000146427	0.720714	0.727272	32.4805

## Sheet: Information of SNPs. Part 3
Supplementary Table 3. Information of identified SNPs in exposure (Jobs involving shift work) and outcomes (Rheumatoid Arthritis，Ankylosing Spondylitis).
SNP					Exposure (Jobs involving shift work)				Outcome ( Rheumatoid Arthritis)				Outcome ( Ankylosing Spondylitis)
RS ID	Chromosome	Position	EA	OA	Beta	Se	P-value	EAF	Beta	Se	P-value	EAF	Beta	Se	P-value	EAF	F-statistic
rs10282168	7	39437185	A	G	-0.0110603	0.00240291	4.20001e-06	0.351957	0.0183	0.0234	0.4341	0.35	1.05995e-05	0.000136701	0.938196	0.353205	21.1865
rs10865397	2	73358292	G	A	-0.011909	0.00233352	3.29997e-07	0.523443	-0.006	0.0229	0.7941	0.3991	0.000302302	0.000132725	0.0227473	0.52333	26.0452
rs10932655	2	217209739	C	A	-0.0107063	0.00230369	3.40001e-06	0.450518	0.0044	0.0229	0.8469	0.3863	-7.11587e-05	0.000130838	0.586534	0.451223	21.5989
rs11063070	12	4377716	T	C	-0.0162818	0.00347529	2.80001e-06	0.123618	0.0319	0.0378	0.3989	0.101	8.58216e-05	0.000196835	0.662831	0.124938	21.9494
rs11922926	3	23656565	A	G	0.0868543	0.0189282	4.49997e-06	0.004871	-0.0794	0.1908	0.6773	0.003839	4.90895e-05	0.00112572	0.965218	0.0037426	21.0554
rs12811792	12	38054256	T	A	-0.0144489	0.0031307	3.89996e-06	0.168576	-0.0482	0.0295	0.1021	0.177	6.65022e-05	0.00017757	0.708022	0.17066	21.3003
rs13009008	2	174043233	G	A	-0.0119654	0.00243581	8.99995e-07	0.671752	-0.0021	0.023	0.9282	0.6224	-6.81646e-05	0.000139034	0.623943	0.675153	24.1306
rs13019832	2	60710571	A	G	-0.0132382	0.00233128	1.40001e-08	0.415708	-0.0156	0.0231	0.5007	0.3672	-0.000195951	0.000132452	0.139029	0.418424	32.2455
rs1375563	3	85657946	T	C	-0.0172282	0.00362126	2e-06	0.885203	-0.0174	0.0496	0.7251	0.9451	9.1579e-05	0.000208171	0.659992	0.888211	22.634
rs1487441	6	98553894	A	G	-0.0161493	0.00230054	2.19989e-12	0.484375	-0.0081	0.0223	0.715599	0.4812	-5.24695e-05	0.000130864	0.68846	0.485292	49.2774
rs150774726	14	88402313	G	T	0.0588643	0.0128172	4.39997e-06	0.008599	-0.004	0.241	0.9867	0.002323	-0.000112209	0.000724098	0.87685	0.00901545	21.092
rs152603	5	106774922	G	A	-0.0113181	0.0023761	1.89998e-06	0.366346	0.0081	0.0257	0.753	0.2521	0.000199439	0.000135401	0.140767	0.363108	22.6891
rs1727326	12	123600086	G	C	0.0160452	0.00335205	1.7e-06	0.862723	0.0144	0.0317	0.6495	0.8547	8.44247e-05	0.000190276	0.657263	0.862124	22.9123
rs1729200	11	79986182	G	A	0.0130309	0.00284574	4.70002e-06	0.204588	0.0232	0.0254	0.3608	0.2587	1.91803e-05	0.00016208	0.905799	0.203819	20.9681
rs1860826	7	2112506	A	G	-0.0119023	0.00240053	7.10003e-07	0.358721	0.0194	0.0234	0.4073	0.3474	0.000248731	0.000136498	0.0684195	0.358498	24.5837
rs2087035	3	131264657	C	T	-0.0159674	0.00306423	1.89998e-07	0.169258	-0.0293	0.0282	0.2996	0.1926	-0.000179141	0.000174738	0.305271	0.16879	27.1535
rs2151875	10	109888333	T	C	-0.0170224	0.00367406	3.59998e-06	0.109245	0.0041	0.0391	0.9165	0.09144	2.17338e-05	0.000208	0.916781	0.110519	21.4659
rs2474711	10	33441017	C	G	0.0117616	0.0024578	1.7e-06	0.679375	-0.0117	0.0231	0.612099	0.619	-0.000255523	0.000139273	0.0665534	0.675288	22.9002
rs28613960	16	26213558	A	G	-0.0114863	0.00230665	6.4e-07	0.454628	0.0239	0.0223	0.2837	0.5056	4.91854e-05	0.00013123	0.707807	0.452776	24.7969
rs34057425	11	123341589	A	T	0.0115364	0.00251462	4.49997e-06	0.32332	0.0529	0.025	0.03434	0.2888	0.0001438	0.000142611	0.313294	0.325608	21.0473
rs41534644	5	121800881	C	T	-0.0153986	0.003246	2.1e-06	0.146049	0.0045	0.03	0.8796	0.164	0.000174186	0.000183125	0.341511	0.148762	22.5043
rs4352868	8	20647438	T	C	0.0106442	0.0023147	4.30002e-06	0.43746	-0.0211	0.0228	0.3532	0.3975	-3.95219e-05	0.000131522	0.763799	0.437854	21.1464
rs4415916	13	114261351	T	G	-0.0386079	0.00826928	2.99999e-06	0.020808	-0.0062	0.0672	0.926	0.02841	0.000334531	0.00046492	0.471806	0.0211982	21.798
rs4808958	19	19571752	A	G	-0.0146222	0.00314124	3.2e-06	0.158873	0.0326	0.0362	0.3687	0.1052	0.000205285	0.000179196	0.251965	0.157702	21.6682
rs55665482	15	78066376	T	C	-0.0251651	0.00539579	3.09999e-06	0.048328	-0.0359	0.0605	0.5524	0.03579	0.000515804	0.000309771	0.0958915	0.0473489	21.7514
rs57885255	19	768333	C	T	0.0419422	0.0090367	3.50002e-06	0.018709	-0.0124	0.0522	0.8118	0.04836	-0.000624242	0.000520767	0.230647	0.0170789	21.5418
rs59815219	3	195996188	T	C	0.010588	0.00229108	3.79997e-06	0.494265	0.0081	0.0223	0.715	0.4559	-3.1408e-05	0.000130403	0.809669	0.496035	21.3573
rs6039504	20	9547230	T	C	-0.0161786	0.00308805	1.6e-07	0.163981	-0.0549	0.032	0.0859192	0.1405	4.50846e-05	0.00017555	0.797319	0.164295	27.4482
rs61844343	10	54557687	G	T	0.0126239	0.00259585	1.2e-06	0.271581	0.0356	0.0256	0.1646	0.2571	-8.69565e-06	0.000147301	0.952926	0.272568	23.6498
rs622614	11	65663239	C	T	-0.0144716	0.00288027	5.1e-07	0.798824	0.0089	0.0309	0.7722	0.845	0.000444674	0.000163698	0.00659933	0.799038	25.2445
rs666923	1	234812041	C	A	0.0141163	0.00283646	6.49995e-07	0.207135	-0.0545	0.0281	0.0528494	0.1935	0.00015475	0.000160589	0.335228	0.21015	24.7679
rs75814777	3	171067183	C	G	-0.0323784	0.00688637	2.59998e-06	0.028444	0.0193	0.0545	0.723901	0.04366	0.000739973	0.000391209	0.0585572	0.0286033	22.107
rs76713680	6	105878480	T	C	0.0320549	0.00635982	4.60002e-07	0.034675	-0.0751	0.0888	0.3974	0.01694	0.000251501	0.000369881	0.496536	0.0329924	25.4038
rs77215157	10	133599654	A	G	0.0268539	0.00583403	4.20001e-06	0.043115	-0.0155	0.0797	0.8456	0.02145	-0.000385293	0.000329721	0.242589	0.0435011	21.1874
rs950608	17	55329305	A	G	-0.0121723	0.00265425	4.49997e-06	0.251751	0.0195	0.0251	0.4377	0.2671	-8.56686e-05	0.00015153	0.57183	0.248785	21.0311
rs9575634	13	85238702	T	C	0.0153421	0.00329452	3.2e-06	0.141606	0.0482	0.0278	0.0825791	0.1996	0.000115712	0.000186471	0.534907	0.143171	21.6863

## Sheet: Information of SNPs. Part 4
Supplementary Table 4. Information of identified SNPs in exposure (Rheumatoid Arthritis) and outcomes (JWS、JMP、JSW).
SNP					Exposure (Rheumatoid Arthritis)				Outcome ( JSW)				Outcome ( JMP)				Outcome ( JSW)
RS ID	Chromosome	Position	EA	OA	Beta	Se	P-value	EAF	Beta	Se	P-value	EAF	Beta	Se	P-value	EAF	Beta	Se	P-value	EAF	F-statistic
rs11571293	2	204717713	T	G	-0.151	0.0241	3.47096e-10	0.3158	-0.000399662	0.00309688	0.9	0.411213	-0.00237183	0.00243659	0.33	0.411226	0.00307244	0.00233604	0.19	0.411247	39.2572
rs116818505	6	33051900	G	T	-0.2789	0.0272	1.29211e-24	0.2559	0.00168435	0.00345422	0.630001	0.280892	-0.000564781	0.00271784	0.84	0.280916	0.00293029	0.00260476	0.26	0.280896	105.138
rs142999768	6	26625991	T	C	0.4406	0.0595	1.2841e-13	0.03863	0.0287583	0.0179575	0.11	0.008424	0.0189011	0.014139	0.18	0.008413	0.0108916	0.013545	0.42	0.008419	54.8346
rs2523572	6	31329494	T	C	0.3465	0.0254	2.71894e-42	0.6028	0.00291019	0.00319725	0.36	0.643519	0.00449273	0.00251571	0.0739997	0.643524	0.000855917	0.00241113	0.719999	0.643522	186.097
rs3117134	6	32313550	C	T	-0.2506	0.0231	1.70805e-27	0.5154	0.00172681	0.00313768	0.58	0.37409	0.0002905	0.00246872	0.91	0.37409	0.000773976	0.00236599	0.74	0.374085	117.69
rs34536443	19	10463118	C	G	-0.4054	0.0674	1.79201e-09	0.0304	0.00177057	0.00750894	0.81	0.045623	-0.000800109	0.00590689	0.89	0.045639	0.0139656	0.0056595	0.0140001	0.045624	36.1783
rs3778754	7	128575552	G	C	0.1253	0.0225	2.58702e-08	0.43	0.00361894	0.00304665	0.23	0.467104	-0.000690294	0.00239682	0.77	0.467097	-0.00200309	0.00229734	0.38	0.467118	31.0125
rs6456160	6	167533062	C	T	-0.1336	0.0225	3.02803e-09	0.5583	-0.00288751	0.00304229	0.34	0.5301	-0.000770367	0.00239384	0.75	0.530106	-0.0015193	0.0023105	0.51	0.564431	35.2572
rs6679677	1	114303808	A	C	0.4613	0.0324	4.59198e-46	0.1472	-0.00807518	0.00505248	0.11	0.100285	-0.00895631	0.00397432	0.0239999	0.100287	-0.00496997	0.00381096	0.19	0.100287	202.711
rs9264277	6	31227901	C	T	0.187	0.026	6.461e-13	0.73	-0.000871062	0.0031571	0.780001	0.633737	-0.000134023	0.00248431	0.96	0.633788	0.000842266	0.00238088	0.719999	0.633786	51.7293

## Sheet: Information of SNPs. Part 5
Supplementary Table 5. Information of identified SNPs in exposure (Ankylosing Spondylitis) and outcomes (JWS、JMP、JSW).
SNP					Exposure (Ankylosing Spondylitis)				Outcome ( JSW)				Outcome ( JMP)				Outcome ( JSW)
RS ID	Chromosome	Position	EA	OA	Beta	Se	P-value	EAF	Beta	Se	P-value	EAF	Beta	Se	P-value	EAF	Beta	Se	P-value	EAF	F-statistic
rs1004246	19	16456260	T	C	0.000712845	0.000146828	1.2e-06	0.73099	0.00334376	0.00343269	0.33	0.733104	-0.000182523	0.00270085	0.95	0.733115	0.00407045	0.00258747	0.12	0.733092	23.5707
rs1015568	6	16432284	G	A	-0.000631605	0.000131395	1.53e-06	0.510985	-0.0013076	0.00306409	0.67	0.509132	-0.00279645	0.00241088	0.25	0.509137	-0.00351469	0.00231059	0.13	0.509135	23.1065
rs10223454	6	74247561	A	G	0.00431609	0.000867388	6.5e-07	0.00579035	0.0197489	0.0189577	0.3	0.006539	0.0247809	0.0149222	0.0969996	0.006534	0.0207153	0.0143017	0.15	0.006534	24.7602
rs11192974	10	108364298	C	A	0.00801093	0.00163167	9.13e-07	0.00172747	0.0165605	0.0275121	0.55	0.003293	0.00379002	0.0216749	0.86	0.00329	-0.0218213	0.0207328	0.29	0.003296	24.1047
rs114423170	6	30531413	A	G	0.00371601	0.000391264	2.16e-21	0.0324957	-0.0088522	0.00925173	0.34	0.030279	-0.0104184	0.00727824	0.15	0.030288	-0.00384348	0.00697701	0.58	0.030274	90.2015
rs115716958	6	17225712	T	A	0.0025537	0.000508867	5.21e-07	0.0176661	0.00269318	0.0119136	0.82	0.017547	0.00711364	0.00937036	0.450001	0.01756	0.0111158	0.0089809	0.22	0.017559	25.1844
rs12152445	3	3163269	G	A	0.00140972	0.000307089	4.42e-06	0.0493286	-0.00603095	0.00717383	0.4	0.049967	-0.00999974	0.005644	0.0759994	0.04996	-0.00332978	0.00540983	0.54	0.049952	21.0735
rs12579743	12	115162946	A	G	0.00126005	0.000249042	4.2e-07	0.0757846	-0.0023154	0.0058345	0.69	0.075503	0.0059387	0.0045906	0.2	0.075489	-0.00240673	0.00439827	0.58	0.075503	25.5994
rs138753323	6	32173599	C	T	0.00543061	0.000372856	4.86e-48	0.0330591	-0.00399304	0.00875297	0.649999	0.032587	0.00225292	0.00688735	0.74	0.032586	-0.00099093	0.00660154	0.88	0.032577	212.136
rs141963993	1	233169818	T	C	0.00370289	0.000808475	4.65e-06	0.00667707	0.0180557	0.0181137	0.32	0.007244	0.0135837	0.0142431	0.34	0.007249	-0.00630652	0.0136637	0.64	0.007247	20.9772
rs142862488	18	10188961	T	A	0.00284613	0.000617395	4.03e-06	0.0121323	-0.0100791	0.0146117	0.49	0.012049	-0.0170778	0.0114965	0.14	0.012049	-0.0171773	0.0110181	0.12	0.012041	21.2512
rs145541841	3	66054984	A	G	0.00301417	0.000643801	2.84e-06	0.0107533	0.0127445	0.0148444	0.39	0.010922	-0.00564559	0.0116764	0.630001	0.010925	-0.00121645	0.0111945	0.91	0.010918	21.9196
rs182558934	3	154070633	T	G	0.00319806	0.000617179	2.2e-07	0.0121071	-0.00711808	0.014453	0.62	0.011928	-0.00611312	0.0113677	0.59	0.011932	0.00975457	0.010902	0.37	0.011918	26.8504
rs184655610	4	165636166	A	G	0.00484204	0.000912472	1.12e-07	0.00564503	0.00337537	0.0215249	0.88	0.005872	-0.0215517	0.0169357	0.2	0.005871	-0.0128777	0.0162327	0.43	0.00587	28.159
rs3130649	6	30803254	T	A	0.000684646	0.000132215	2.24e-07	0.586108	-0.000683527	0.00308076	0.82	0.583098	0.000718847	0.00242393	0.77	0.583068	0.00317008	0.00232323	0.17	0.58315	26.8146
rs34904684	5	118461560	G	A	-0.000705285	0.00014887	2.16e-06	0.259913	-0.00491695	0.00346697	0.16	0.261306	0.000279707	0.00272763	0.92	0.26132	-0.00274631	0.00261444	0.29	0.261267	22.4448
rs4480202	9	38440859	C	T	-0.000685899	0.000131566	1.86e-07	0.437105	0.000952377	0.00306663	0.760001	0.439132	0.00198266	0.00241275	0.41	0.439148	-0.0035655	0.00231226	0.12	0.43915	27.179
rs56190077	14	41295566	G	A	0.000752003	0.000160765	2.9e-06	0.20831	0.00364036	0.00375194	0.33	0.208842	0.00327521	0.00295201	0.27	0.208878	0.00160725	0.00282851	0.57	0.208885	21.8804
rs58742490	6	31265376	A	G	0.011802	0.000266562	1e-200	0.0635411	-0.00384796	0.0062575	0.54	0.063172	-0.0011865	0.00492307	0.81	0.063183	-0.00386675	0.00471813	0.41	0.063187	1960.26
rs6107723	20	5931743	C	T	0.00148713	0.000315518	2.44e-06	0.0445998	0.00224257	0.00745369	0.760001	0.043555	-0.00074921	0.00586365	0.9	0.043559	-0.000675313	0.00561811	0.9	0.043559	22.2152
rs6456815	6	28306137	A	C	-0.000875804	0.000144128	1.23e-09	0.286494	0.00404131	0.00335767	0.23	0.286835	0.00312896	0.00264177	0.24	0.28687	-0.00266372	0.00253198	0.29	0.286836	36.9247
rs7139449	12	80271069	G	C	-0.00129763	0.000276626	2.72e-06	0.941097	-0.0113369	0.00651157	0.0819993	0.942171	-0.00709621	0.00512254	0.17	0.942171	-0.0122421	0.00490917	0.0129999	0.942177	22.0047
rs72915232	2	199699037	G	A	0.00226852	0.000440303	2.58e-07	0.0233868	0.00709285	0.0103248	0.49	0.022936	-0.000327484	0.00812172	0.97	0.022942	-0.0135021	0.00778796	0.0830004	0.022934	26.545
rs73173532	20	55549062	T	C	0.00132975	0.000273187	1.13e-06	0.0605281	0.00475058	0.00638904	0.46	0.060175	0.00618025	0.00502695	0.22	0.060167	0.0044898	0.00481567	0.35	0.060188	23.693
rs74711708	8	10980215	C	T	0.00181834	0.000370018	8.92e-07	0.0320137	-0.000161714	0.00867316	0.99	0.031696	-0.003181	0.00682298	0.64	0.031691	-0.000156724	0.00653822	0.98	0.031701	24.1493
rs7546245	1	67750474	C	T	0.000659666	0.000140131	2.51e-06	0.323641	-0.00181377	0.0032668	0.58	0.32487	0.000179854	0.00256956	0.94	0.324862	-0.00109458	0.00246396	0.66	0.324835	22.1605
rs75502439	6	32866930	G	A	0.00186341	0.00028681	8.2e-11	0.0546665	-0.00658556	0.00671479	0.33	0.054318	-0.0101666	0.00528318	0.0539995	0.054323	-0.00605158	0.00506237	0.23	0.054345	42.2113
rs79069105	17	76218908	A	G	0.00350489	0.000722845	1.24e-06	0.00819546	-0.00070121	0.016901	0.97	0.008169	0.010137	0.0132997	0.450001	0.008166	-0.0242051	0.0127414	0.0569994	0.008167	23.5103
rs8178428	17	56347081	T	C	0.00298956	0.000586788	3.49e-07	0.0135988	-0.0165243	0.0140739	0.24	0.012656	-0.00409534	0.0110733	0.709999	0.012654	-0.000583717	0.0106118	0.96	0.01265	25.9569

## Sheet: Results of UVMR. Part 1 
Supplementary Table 6. Results of UVMR in exposure and outcomes
Exposure	Outcome
		UVMR-Method	OR	OR_LCI95	OR_UCI95	Pvalue
JWS	RA	MR Egger	0.536421	0.0608996	4.72496	0.584279
		Weighted Median	1.12488	0.517465	2.44528	0.766445
		Inverse Variance Weighted	1.17231	0.655115	2.0978	0.59234
		Simple Mode	1.01992	0.259554	4.00782	0.977857
		Weighted Mode	1.25654	0.402558	3.92213	0.700085
		MR-Presso	1.14482	0.660627	1.98388	0.636682
	AS	MR Egger	0.990013	0.975032	1.0052	0.219453
		Weighted Median	1.00207	0.997472	1.00668	0.37868
		Inverse Variance Weighted	1.00151	0.997793	1.00525	0.426005
		Simple Mode	1.00318	0.995876	1.01053	0.408933
		Weighted Mode	1.00272	0.996548	1.00893	0.402915
		MR-Presso	1.00188	0.998307	1.00546	0.319541
JMP	RA	MR Egger	0.840473	0.0252769	27.9463	0.923528
		Weighted Median	1.27469	0.514051	3.16086	0.600402
		Inverse Variance Weighted	1.52852	0.792651	2.94756	0.205359
		Simple Mode	0.991461	0.209905	4.68305	0.991464
		Weighted Mode	1.08255	0.241573	4.8512	0.918429
		MR-Presso	1.58057	0.935096	2.6716	0.10028
	AS	MR Egger	0.999718	0.982489	1.01725	0.974893
		Weighted Median	1.00056	0.995843	1.00529	0.81741
		Inverse Variance Weighted	1.00104	0.997478	1.00461	0.568488
		Simple Mode	1.00139	0.993061	1.0098	0.746798
		Weighted Mode	1.00016	0.99289	1.00749	0.965547
		MR-Presso	1.00105	0.997621	1.00449	0.554475
JSW	RA	MR Egger	1.00707	0.14399	7.04353	0.994374
		Weighted Median	0.778236	0.316727	1.91222	0.584629
		Inverse Variance Weighted	1.17619	0.611811	2.26118	0.626524
		Simple Mode	0.698738	0.105652	4.62114	0.712187
		Weighted Mode	0.83946	0.166286	4.23783	0.826045
		MR-Presso	1.17338	0.647196	2.12737	0.601731
	AS	MR Egger	0.992511	0.980326	1.00485	0.241202
		Weighted Median	0.997825	0.992479	1.0032	0.426997
		Inverse Variance Weighted	0.995898	0.991996	0.999815	0.0401452
		Simple Mode	0.999017	0.986757	1.01143	0.876794
		Weighted Mode	0.999767	0.988381	1.01128	0.968364
		MR-Presso	0.995898	0.991996	0.999815	0.0476832
RA	JWS	MR Egger	0.989155	0.964653	1.01428	0.422383
		Weighted Median	0.995124	0.983184	1.00721	0.427434
		Inverse Variance Weighted	0.998367	0.989114	1.00771	0.730842
		Simple Mode	0.995607	0.980221	1.01123	0.594643
		Weighted Mode	0.994448	0.97908	1.01006	0.503433
		MR-Presso	0.999488	0.990428	1.00863	0.914638
	JMP	MR Egger	0.992481	0.969327	1.01619	0.550759
		Weighted Median	1.002	0.991616	1.0125	0.70673
		Inverse Variance Weighted	1.00166	0.993101	1.0103	0.704367
		Simple Mode	1.00112	0.986015	1.01646	0.888721
		Weighted Mode	1.00064	0.985703	1.01581	0.935455
		MR-Presso	1.0014	0.993427	1.00944	0.739558
	JSW	MR Egger	0.988434	0.967007	1.01034	0.332754
		Weighted Median	0.995896	0.986571	1.00531	0.39153
		Inverse Variance Weighted	0.994471	0.986758	1.00224	0.162733
		Simple Mode	0.999487	0.986153	1.013	0.94211
		Weighted Mode	0.997363	0.986398	1.00845	0.652143
		MR-Presso	0.994089	0.986841	1.00139	0.146719
AS	JWS	MR Egger	0.66067	0.235253	1.85539	0.438264
		Weighted Median	0.698487	0.252493	1.93227	0.489437
		Inverse Variance Weighted	0.823237	0.352714	1.92144	0.652858
		Simple Mode	0.388385	0.0214812	7.0221	0.527154
		Weighted Mode	0.656143	0.24035	1.79124	0.417812
		MR-Presso	0.823237	0.412498	1.64296	0.585529
	JMP	MR Egger	0.817973	0.356244	1.87815	0.639463
		Weighted Median	0.915952	0.415027	2.02148	0.827924
		Inverse Variance Weighted	0.87052	0.445092	1.70258	0.684362
		Simple Mode	0.543601	0.0474484	6.22786	0.628009
		Weighted Mode	0.924745	0.452583	1.8895	0.831632
		MR-Presso	0.87052	0.445098	1.70256	0.688441
	JSW	MR Egger	0.449903	0.202518	0.999478	0.0602346
		Weighted Median	0.727887	0.333509	1.58862	0.425099
		Inverse Variance Weighted	0.884934	0.423355	1.84977	0.744212
		Simple Mode	0.328499	0.0260307	4.14556	0.396753
		Weighted Mode	0.657878	0.321972	1.34422	0.260446
		MR-Presso	0.884934	0.42336	1.84975	0.747627

## Sheet: Results of UVMR. Part 2
Supplementary Table7. Results of UVMR in sensitive analysis
Exposure	Outcome	Heterogeneity test		MR-Egger pleiotropy test		MR-PRESSO Global Test		MR-PRESSO distorted outlier test
		Q(Pvalue)	Adjusted Q(Pvalue)	Intercept(Pvalue)	Adjusted Q(Pvalue)	RSSobs(Pvalue)	Adjusted Q(Pvalue)
JWS	RA	15.53(0.34)	NA	0.01(0.48)	NA	17.70(0.40)	NA	NA
	AS	17.57(0.22)	NA	0.00(0.15)	NA	20.44(0.28)	NA	NA
JMP	RA	16.58(0.73)	NA	0.01(0.74)	NA	20.32( 0.77)	NA	NA
	AS	24.09(0.39)	NA	0.00(0.88)	NA	25.88(0.47)	NA	NA
JSW	RA	28.94(0.75)	NA	0.00(0.87)	NA	30.58( 0.77)	NA	NA
	AS	37.03( 0.37)	NA	0.00(0.57)	NA	39.32(0.35)	NA	NA
RA	JWS	6.81(0.44)	NA	0.002(0.46)	NA	11.31(0.434)	NA	NA
	JMP	10.01(0.18)	NA	0.002(0.43)	NA	16.20(0.20)	NA	NA
	JSW	9.82(0.27)	NA	0.001 (0.57)	NA	12.53(0.36)	NA	NA
AS	JWS	18.61(0.90)	NA	0.0008(0.47)	NA	19.48(0.93)	NA	NA
	JMP	28.33(0.44)	NA	0.0002(0.79)	NA	29.04(0.56)	NA	NA
	JSW	37.26(0.11)	NA	0.002(0.007)	NA	40.03(0.2)	NA	NA

## Sheet: Results of UVMR. Part 3
Supplementary Table 8. Results of statistics power analysis.
Exposure	Outcome	nIVs	nSample	α	K	OR	R2	Power	NCP	F-Statics	mSample(80% )
JWS	RA	15	218790	0.05	0.0209973	1.17231	0.0010255	0.06	0.13	42.48	13536935
	AS	15	337159	0.05	0.00287105	1.00151	0.0010255	0.05	0	42.48	1193796333908
JMP	RA	22	218790	0.05	0.0209973	1.52852	0.00149343	0.26	1.77	38,91	971907
	AS	24	337159	0.05	0.00287105	1.00104	0.00149343	0.05	0	38,91	1707497195982
JSW	RA	36	218790	0.05	0.0209973	1.17619	0.00100535	0.07	0.14	23.75	12317785
	AS	36	337159	0.05	0.00287105	0.995898	0.00100535	0.05	0	23.75	161321706644
RA	JWS	9	218790	0.05	0.0209973	0.998367	0.00143969	0.05	0	85.9904	1258227223
	JMP	9	218790	0.05	0.0209973	1.00166	0.00143969	0.05	0	85.9904	1212822362
	JSW	9	218790	0.05	0.0209973	0.994471	0.00143969	0.05	0	85.9904	109707220
AS	JWS	29	337159	0.05	0.00287105	0.823237	0.00108129	0.05	0.03	100.581	1049072948
	JMP	29	337159	0.05	0.00287105	0.87052	0.00108129	0.05	0.02	100.581	1911790
	JSW	29	337159	0.05	0.00287105	0.884934	0.00108129	0.05	0.01	100.581	2421016
nIVs: Number of instrumental variables; nSample: Number of samples; R2: Proportion of variance explained for the association between the SNP; K: Proportion of cases in the study; NCP: Non-Centrality parameter; mSample(80% ): Minimum

## Sheet: Results of MVMR. Part 1 
Supplementary Table 9. Results of MVMR in exposure and outcomes（No risk factors）
Exposure	Outcome	IVW model				MR-Egger model				Heterogeneity		Pleiotropy
		OR	OR_LCI95	OR_UCI95	P-Value	OR	OR_LCI95	OR_UCI95	P-Value	Q	P-Value	Intercept	SE	P-Value
JWS	RA	1.10173	0.177396	6.84238	0.917188	0.710276	0.0976223	5.16779	0.735465	22.6385	0.7509	0.019	0.017	0.268
JMP		0.593459	0.0685836	5.13524	0.635555	0.371247	0.0367762	3.74765	0.400906
JSW		1.01427	0.0879023	11.7032	0.990941	1.063	0.0919957	12.2828	0.960974
JWS	AS	0.991703	0.981872	1.00163	0.101159	0.997563	0.986686	1.00856	0.662699	28.6217	0.4319	0	0	0.016
JMP		1.00823	0.997485	1.0191	0.133745	1.01325	1.00182	1.02482	0.0229672
JSW		1.00248	0.988713	1.01644	0.725475	0.999955	0.986219	1.01388	0.994908

## Sheet: Results of MVMR. Part 2
Supplementary Table 10. Results of MVMR in exposure and outcomes（Risk factors）
Exposure	Outcome	IVW model				MR-Egger model				Heterogeneity		Pleiotropy
		P-Value	OR	OR_LCI95	OR_UCI95	P-Value	OR	OR_LCI95	OR_UCI95	Q	P-Value	Intercept	SE	P-Value
JWS	RA	0.516877	1.3507	0.544212	3.35234	0.142119	2.6376	0.722472	9.62938	65.0614	0.3706	-0.007	0.005	0.158
Obesity		0.945573	1.00421	0.890211	1.1328	0.974176	1.00198	0.889047	1.12925
Smoking		0.834647	0.96288	0.675036	1.37346	0.984699	0.996527	0.698342	1.42203
Depression		0.780434	0.699843	0.0569074	8.6066	0.754373	0.67198	0.0557015	8.10674
Infection		0.192977	1.4213	0.837162	2.41302	0.157219	1.46236	0.863674	2.47603
Vitamin D deficiency		0.916346	0.996972	0.942127	1.05501	0.737034	0.990298	0.935519	1.04828
JWS	AS	0.772093	1.0008	0.995374	1.00626	0.978682	1.00011	0.99232	1.00795	69.941	0.2284	0	0	0.806
Obesity		0.390088	1.00032	0.999594	1.00104	0.390513	1.00032	0.999591	1.00105
Smoking		0.920766	0.999891	0.997753	1.00204	0.892212	0.999849	0.997668	1.00204
Depression		0.977191	0.999785	0.985137	1.01465	0.98685	0.999875	0.985097	1.01487
Infection		0.924066	0.999848	0.996718	1.00299	0.911662	0.999821	0.99666	1.00299
Vitamin D deficiency		0.769791	1.00005	0.999715	1.00039	0.741528	1.00006	0.999715	1.0004
JMP	RA	0.848128	0.902524	0.31594	2.57817	0.559181	1.54686	0.357845	6.68665	66.9048	0.3776	-0.005	-0.005	0.301
Obesity		0.896377	1.00799	0.894225	1.13623	0.899252	1.00776	0.894081	1.1359
Smoking		0.858768	0.96941	0.688485	1.36496	0.916473	1.01917	0.714675	1.45341
Depression		0.923654	0.888859	0.0798661	9.89244	0.847009	0.788102	0.0701465	8.8544
Infection		0.122437	1.52138	0.8933	2.59106	0.10485	1.55534	0.912009	2.65249
Vitamin D deficiency		0.944488	0.997922	0.941174	1.05809	0.942873	0.997863	0.941148	1.058
JMP	AS	0.534356	1.0017	0.996351	1.00708	0.62597	1.00181	0.994564	1.0091	62.6869	0.4874	0	0	0.966
Obesity		0.466789	1.00024	0.999596	1.00088	0.469395	1.00024	0.999593	1.00089
Smoking		0.648591	0.999559	0.997666	1.00146	0.674578	0.999572	0.997578	1.00157
Depression		0.914722	0.999094	0.982657	1.01581	0.913452	0.999074	0.982524	1.0159
Infection		0.284496	1.00162	0.998654	1.0046	0.289525	1.00163	0.998615	1.00466
Vitamin D deficiency		0.548427	0.999901	0.999578	1.00022	0.550228	0.999901	0.999576	1.00023
JSW	RA	0.275585	0.450626	0.107522	1.88857	0.203749	0.26114	0.0329318	2.07077	63.5677	0.4917	0.004	0.005	0.474
Obesity		0.358789	0.946321	0.841127	1.06467	0.511543	0.959403	0.847737	1.08578
Smoking		0.24413	1.22143	0.872344	1.71022	0.377153	1.17315	0.823076	1.67211
Depression		0.873694	0.820862	0.071991	9.3597	0.907876	0.865873	0.0755261	9.92686
Infection		0.251074	0.752502	0.463046	1.2229	0.246876	0.750479	0.461677	1.21994
Vitamin D deficiency		0.438213	1.02053	0.969422	1.07433	0.410455	1.02187	0.970556	1.0759
JSW	AS	0.887148	0.999373	0.990752	1.00807	0.858941	0.998851	0.986268	1.0116	63.4946	0.4943	0	0	0.912
Obesity		0.31699	1.00034	0.999673	1.00101	0.324708	1.00035	0.99965	1.00106
Smoking		0.990747	1.00001	0.998005	1.00202	0.984408	0.999979	0.997883	1.00208
Depression		0.188095	0.991188	0.97821	1.00434	0.190196	0.991196	0.978168	1.0044
Infection		0.89714	0.999815	0.997008	1.00263	0.898729	0.999817	0.996999	1.00264
Vitamin D deficiency		0.930007	0.999987	0.999692	1.00028	0.937492	0.999988	0.999691	1.00029
